# Supplementary material for: Serum N-Glycomics Stratifies Bacteremic Patients Infected with Different Pathogens
Source: J Clin Med. 2021 Feb 1;10(3):516. doi: 10.3390/jcm10030516 (PMC7867038; doi:10.3390/jcm10030516)
Supplement: Supplementary file 1 [file jcm-10-00516-s001.zip]

Archive with 4 entries (4 files):
- Chatterjee_Bacteremia_JClinMed_Revised_Supplementary Data S1-S3.pdf
- Chatterjee_Bacteremia_JClinMed_Revised_Supplementary Table S1-S3.xlsx
- Revised Manuscript_clean version.docx
- Revised Manuscript_highlighted version.docx
