# Supplementary material for: Serum N-Glycomics Stratifies Bacteremic Patients Infected with Different Pathogens
Source: J Clin Med. 2021 Feb 1;10(3):516. doi: 10.3390/jcm10030516 (PMC7867038; doi:10.3390/jcm10030516)
Supplement: Supplementary file 1 [file jcm-10-00516-s001.zip › Chatterjee_Bacteremia_JClinMed_Revised_Supplementary Table S1-S3.xlsx]

## Sheet: Table S1
Supplementary Table S1 - Clinical information of the healthy donors and bacteremic patients investigated in this study
	Healthy donors				Pathogen-infected patients
	Donor #	Age (years)	Sex		Patient #	Age (years)	Sex	Height (m)/ Weight (kg)	Body mass index (kg/m2)	Blood pressure (mm)	Heart / respiration rate (bpm)	Smoker	Pathogen (Gram character)	Body temperature at sample collection (°C)	Location of principle infection	Pitt severity score*	Total white cell count (10^9/l)	Neutrophil count (10^9/l)	C-reactive protein levels (mg/l)	Response to antibiotic	Length of hospital stay (days)
	1	35	F		1	75	F	1.55/68	28.3	109/62	92/18	N/A	Escherichia coli (negative)	37.9	Urinary tract	0	13.7	11.7	44	Sensitive	8
	2	65	F		2	38	F	1.60/58	22.6	117/65	122/20	N/A		37.9	Urinary tract	2	17.4	15.9	180	Resistant	54
	3	27	F		3	44	F	1.65/51	18.7	106/70	108/18	Quit, 10y		38.6	Urinary tract	1	21.5	19.6	130	Resistant	28
	4	67	F		4	96	F	1.55/64	26.4	131/91	69/28	No		38.8	Urinary tract	3	24.1	23.3	240	Sensitive	5
	5	50	F		5	90	F	1.50/60	26.6	112/44	55/18	No		38.2	Urinary tract	1	18.1	16.5	210	Resistant	3
	6	66	F		6	53	F	N/A	N/A	111/72	83/14	N/A		36.3	Urinary tract	2	25.3	23.1	340	Resistant	10
	7	63	F		7	63	M	1.70/99	34.3	134/62	74/18	Quit, 1y		37.3	Bile duct	0	4.2	3.7	50	Sensitive	10
	8	58	F		8	20	F	1.65/60	22.1	136/97	114/18	No		38.5	Urinary tract	2	17.2	15.1	260	Sensitive	7
	9	47	F		9	76	M	1.78/81	25.5	90/50	84/20	N/A		37.5	Urinary tract	0	6	5.2	240	Sensitive	18
	10	51	F		10	37	F	1.65/78	28.9	127/49	80/18	Yes		37	Urinary tract	0	45.8	40.3	220	N/A	21
	11	60	F		11	84	F	1.75/58	19.1	146/58	90/26	No		38.3	Bone	1	11	9.5	140	N/A	6
	12	70	F		12	66	M	1.87/110	31.5	115/70	158/22	Quit, 1y	Pseudomonas aeruginosa (negative)	37.7	Diabetic foot	2	4.7	3.7	62	N/A	N/A
	13	45	F		13	78	M	1.67/86	31.1	90/50	82/20	Quit, 20y		37.3	Urinary tract	2	3.8	3.2	140	N/A	29
	14	23	F		14	73	M	1.60/56	21.8	92/67	111/18	No		37.4	Urinary tract	2	25.3	23.5	170	N/A	6
	15	80	F		15	75	M	1.75/81	26.5	119/53	82/20	N/A		39	Urinary tract	2	4.2	3.2	100	N/A	23
	16	60	F		16	74	M	1.83/84	25.1	N/A	N/A	N/A		N/A	Infected haematoma	N/A	0.7	0.03	180	N/A	N/A
	17	66	F		17	24	M	1.80/52	16.1	112/66	92/24	Yes	Staphylococcus aureus (positive)	37.3	Lung abscess	0	10.8	8.3	150	Semi-Resistant	24
	18	75	F		18	44	F	N/A	N/A	154/95	106/16	N/A		37.8	Skin	0	19	17.5	240	Resistant	22
	19	65	F		19	49	M	1.85/77	22.5	144/80	96/18	Yes		36.4	Sacral pressure sore	0	12.9	8.2	57	Resistant	137
	20	72	M		20	22	F	1.65/106	38.9	88/60	67/16	No		32.5	Skin	2	4.7	4	120	Semi-Resistant	54
	21	65	M		21	44	F	N/A	N/A	170/70	123/20	N/A		36.5	Skin	0	13.4	11.4	130	Resistant	22
	22	38	M		22	47	M	1.89/112	31.4	126/74	100/18	N/A		36.6	Urinary tract	0	13	10.2	170	Semi-Resistant	16
	23	43	M		23	67	F	1.70/53	18.4	156/64	103/20	N/A		37.5	Epidural abscess	0	10.2	9.7	490	Semi-Resistant	24
	24	18	M		24	64	M	1.92/84	22.8	145/59	76/16	N/A		37.5	Charcot foot	1	11.9	10.5	150	Semi-Resistant	21
	25	32	M		25	78	M	1.67/99	35.2	125/50	107/16	N/A		39.1	Skin	3	11.9	10.9	48	Resistant	55
	26	37	M		26	31	F	1.58/55	22.1	156/88	85/20	N/A		38.2	Skin	0	15.5	14.4	56	Semi-Resistant	31
	27	29	M		27	70	M	1.77/103	32.9	138/66	82/18	No		38.3	Infected hip	3	15.3	13.2	160	Semi-Resistant	11
	28	18	M		28	45	F	1.59/125	49.5	152/84	95/19	Yes	Streptococcus viridans (positive)	36.7	Skin	0	14.8	11.5	210	Sensitive	7
	29	70	M		29	21	M	1.84/84	24.9	130/65	105/19	No		39.2	Febrile neutropenia	1	0.04	N/A	160	Sensitive	11
	30	76	M		30	31	M	1.95/75	19.8	104/51	64/16	No		36.6	Prosthetic valve endocarditis	0	10.5	8.9	76	Sensitive	15
	31	62	M		31	58	M	1.71/71	24.3	113/65	112/18	No		39.5	N/A	1	0.4	N/A	39	Sensitive	6
	32	72	M		32	62	F	1.60/54	20.9	106/76	109/19	Quit, 30y		37.7	Community acquired pneumonia	0	14.6	13.2	150	N/A	20
	33	75	M
	34	56	M
	35	52	M													*The Pitt Bacteraemia Severity score was calculated using temperature, blood pressure, use ofmechanical ventilation, cardiac arrest and mental status in the two days proceeding or one day following positive blood culture. Scores range from 0 to 14, with 4 indicating critical illness.
	36	69	M
	37	74	M
	38	68	M
	39	43	M

## Sheet: Table S2
Supplementary Table S2 - N-glycome profiling data
																					Raw file name	SC_160320_EC_2_NG	SC_300620_EC_5_NG	SC_300620_EC_32_NG	SC_300620_EC_34_NG	SC_300620_EC_37_NG	SC_160320_EC_39_NG	SC_160320_EC_42_NG	SC_160320_EC_43_NG	SC_160320_EC_45_NG	SC_160320_EC_55_NG	SC_160320_EC_64_NG	SC_300620_PA_51_NG	SC_300620_PA_56_NG	SC_300620_PA_63_NG	SC_300620_PA_71_NG	SC_300620_PA_83_NG	SC_300620_SA_9_NG	SC_300620_SA_11_NG	SC_300620_SA_15_NG	SC_300620_SA_23_NG	SC_300620_SA_27_NG	SC_300620_SA_38_NG	SC_300620_SA_44_NG	SC_300620_SA_49_NG	SC_300620_SA_60_NG	SC_300620_SA_62_NG	SC_300620_SA_81_NG	SC_160320_SV_8_NG
								Monosaccharide composition								Average retention time (min)						Average area-under-curve (Escherichia coli-infected patients)											Relative abundance (Pseudomonas aeruginosa-infected patients)					Relative abundance (Staphylococcus aureus-infected patients)											Relative abundance (Streptococcus viridans-infected patients)
Glycan #	Glycan composition	Glycan class	Precursor m/z	Precursor charge	Observed Mass (M, Da)	Theoretical Mass (M, Da)	Delta Mass	Hex (Man/ Gal/Glc)	HexNAc (GlcNAc)	dHex (Fuc)	NeuAc	Fucosyl-linkage	Sialyl-linkage	MS/MS		Escherichia coli (n = 11)	Pseudomonas aeruginosa (n = 5)	Staphylococcus aureus (n = 11)	Streptococcus viridans (n = 5)	Healthy donors (n = 39)		1	2	3	4	5	6	7	8	9	10	11	12	13	14	15	16	17	18	19	20	21	22	23	24	25	26	27	28
1	(Hex)2 + (Man)3(GlcNAc)2	Oligomannose	1235.48	1	1236.49	1236.42	0.0645	5	2					Y		23.4673	22.608	22.3145	24.344	22.93		622753	329961	572828	549864	420106	749178	855298	660416	938215	775360	1268707	429929	317446	183498	248206	311171	281600	629630	522326	434531	688867	556377	395057	623770	422395	510265	373237	958990
2	(Hex)3 + (Man)3(GlcNAc)2	Oligomannose	698.26	2	1398.53	1398.48	0.059	6	2					Y		19.3655	18.782	18.6636	19.97	18.9859		2747593	1682071	3068990	3275188	1934237	3736430	5659634	1852511	4904667	3327860	4988111	1787741	918286	956493	1638182	1684620	1220269	2840374	3048552	3386393	4029975	2074327	5108541	3168404	3868902	3009191	2959780	4945113
3	(Hex)4 + (Man)3(GlcNAc)2	Oligomannose	779.3	2	1560.61	1560.53	0.0862	7	2					Y		18.9891	18.47	18.3291	19.458	18.6469		1272868	742798	782914	824146	573209	1069864	1824806	1531611	1523718	2111044	2055273	1054694	528450	320386	510732	677855	591714	1151194	640891	584540	964458	1723211	1174973	1209269	954079	1395235	801305	2218551
4	(Hex)5 + (Man)3(GlcNAc)2	Oligomannose	860.29	2	1722.59	1722.58	0.0134	8	2					Y		19.0373	18.512	18.3836	19.616	18.6472		1911764	1088421	1256000	1068091	830446	1599434	2432663	1509310	2461019	2104739	2792101	1229729	762700	476760	591644	636383	796582	1259513	1130950	1056708	1321031	1872797	1360359	1199828	1178178	1373251	860636	2940825
5	(Hex)6 + (Man)3(GlcNAc)2	Oligomannose	941.36	2	1884.73	1884.63	0.1006	9	2					Y		19.2027	18.748	18.5555	19.694	18.8418		3630691	762801	2479691	1671579	1409207	1764519	2795710	2412328	2985347	1957605	3607475	821142	1030830	584473	1054029	707202	699720	1645110	2225711	1725949	2140287	3023169	2432151	1491541	1901079	1771125	1605019	3883176
6	(Hex)7 + (Man)3(GlcNAc)2	Oligomannose	1022.4	2	2046.81	2046.69	0.1278	10	2					Y		20.1918	19.632	19.4164	20.758	19.7323		230873	72034	138292	106276	82581	88541	241210	254547	198564	323452	273400	105669	61395	39780	94937	92148	80698	242523	186515	106939	272792	516603	311354	215096	168012	180798	126046	475302
7	(Hex)2 (HexNAc)1 + (Man)3(GlcNAc)2	Hybrid	718.78	2	1439.57	1439.5	0.0724	5	3					Y		19.8191	19.13	18.9964	20.44	19.3769		172344	199301	149351	315071	95119	430476	589428	325917	297999	282116	677448	168751	41870	86778	38702	128738	88029	315102	260552	418311	325247	261796	454389	419752	107343	283416	153622	461281
8	(Hex)2 (HexNAc)1 (NeuAc)1 + (Man)3(GlcNAc)2	Hybrid	864.32	2	1730.65	1730.6	0.057	5	3		1		α2,6	Y		21.9855	21.216	21.1382	22.376	21.2238		1047403	580450	1657444	1378622	1084848	2358867	2316451	2940565	2583635	2962233	2947628	1129048	733805	389693	675808	801953	565616	1602365	1544437	1998327	2021374	1622857	1916561	1360870	1625130	2090646	1588857	2290071
9	(Hex)3 (HexNAc)1 + (Man)3(GlcNAc)2	Hybrid	799.783	2	1601.58	1601.55	0.0262	6	3					Y		22.17	21.256	21.0155	23.044	21.4895		175995	90479	193999	256421	187909	374165	426996	418765	321660	257915	621539	139145	134318	116841	151569	185343	112473	307528	269531	224405	323813	247905	342253	300643	125580	287788	247238	338196
10	(Hex)3 (HexNAc)1 (NeuAc)1 + (Man)3(GlcNAc)2	Hybrid	945.36	2	1892.73	1892.65	0.0842	6	3		1		α2,6	Y		24.4136	23.616	23.4173	24.9	23.5092		650237	274699	937529	849130	579320	1201385	1266677	1555304	1906071	1589359	1662043	626860	436636	249685	372721	421958	391652	972902	760673	1333322	724208	993901	1454417	902833	650311	1602646	923376	1480872
11	(HexNAc)1 (Deoxyhexose)1 + (Man)3(GlcNAc)2	Complex-Monoantennary	1260.48	1	1261.49	1261.45	0.0328	3	3	1		Core		Y		22.5764	21.72	21.4355	23.638	21.9815		367010	68969	166887	139949	86040	131886	139071	73936	139593	103948	228810	216907	236262	171705	476214	200909	87449	241462	193324	56667	595516	154859	224603	167430	189500	274166	255666	155722
12a	(Hex)1 (HexNAc)1 (NeuAc)1 + (Man)3(GlcNAc)2 A	Complex-Monoantennary	783.3	2	1568.61	1568.54	0.0698	4	3		1		α2,6	Y		23.1082	22.336	22.1927	23.518	22.2818		2600910	418043	1516295	2807365	1454754	2849792	1731263	1534467	4733089	7434676	2743095	897655	1208982	1349144	1163663	763984	2222521	4322990	2171296	1935392	3471002	3857890	5793359	2369535	2599709	1752994	1483118	1763969
12b	(Hex)1 (HexNAc)1 (NeuAc)1 + (Man)3(GlcNAc)2 B	Complex-Monoantennary	783.3	2	1568.61	1568.54	0.0698	4	3		1		α2,3	Y		28.3182	27.636	27.4382	29.08	27.4505		271671	198757	633410	293614	62883	168814	181188	129297	265733	269485	401210	111359	322579	623494	295356	119736	133846	640401	257222	221360	502411	860421	1416756	357925	559567	587879	387084	223147
13	(HexNAc)2 + (Man)3(GlcNAc)2	Complex-Biantennary	658.26	2	1318.53	1318.48	0.0586	3	4					Y		19.8609	19.018	18.7991	20.362	19.4977		404397	147842	288697	118557	325915	428970	584343	255556	661722	215125	619179	568857	376234	198077	331263	357589	428924	640764	315944	138974	312400	456376	336466	385786	506540	900856	311633	434624
14	(HexNAc)2 (Deoxyhexose)1 + (Man)3(GlcNAc)2	Complex-Biantennary	731.3	2	1464.61	1464.53	0.0807	3	4	1		Core		Y		24.7891	23.81	23.4164	25.842	23.9867		11253133	2827767	4720244	4634962	5449889	15015215	9739015	7555732	6943750	10104641	18927598	11197582	10053691	2952747	17682908	8519072	3125561	12885934	11477406	4250458	22516116	8732741	5834452	4798728	8486912	14771986	11644868	5053464
15	(Hex)1 (HexNAc)2 + (Man)3(GlcNAc)2	Complex-Biantennary	739.3	2	1480.61	1480.53	0.0858	4	4					Y		21.3545	20.484	20.2773	22.174	20.7356		372281	136801	417253	572230	496899	310312	443587	435078	747112	108304	375609	341862	548144	457733	428454	398671	466973	546667	552767	322899	779535	543328	984452	507684	538354	923754	650637	424588
16a	(Hex)1 (HexNAc)2 (Deoxyhexose)1 + (Man)3(GlcNAc)2 A	Complex-Biantennary	812.32	2	1626.65	1626.59	0.0679	4	4	1		Core		Y		26.9764	25.784	25.4518	28.05	26.09		4702383	2779014	4544551	2596206	1992342	7897372	6465243	5374033	2326868	3515766	9460818	4116871	17698420	2407431	15145293	6157771	1973882	4143175	5306067	2547720	6723340	4147960	3867442	4910613	3545131	4558599	5240872	1976474
16b	(Hex)1 (HexNAc)2 (Deoxyhexose)1 + (Man)3(GlcNAc)2 B	Complex-Biantennary	812.32	2	1626.65	1626.59	0.0679	4	4	1		Core		Y		28.1018	26.9	26.5573	29.238	27.1833		846097	880724	966041	268192	539529	1434608	1776529	1040903	990166	920121	2275443	1686692	2467755	730715	3691027	1188142	953199	1827153	1765668	949729	1911547	666222	712724	709539	1352643	2206990	1707433	958761
17a	(Hex)1 (HexNAc)2 (NeuAc)1 + (Man)3(GlcNAc)2 A	Complex-Biantennary	884.84	2	1771.69	1771.62	0.0704	4	4		1		α2,6	Y		23.1909	22.336	22.21	23.638	22.3431		393226	82177	639911	1437521	643487	142736	159411	306273	507411	354939	243269	217263	409545	2150638	804356	410900	717043	1590504	770721	513203	922211	1380815	2014026	829918	1465105	1049498	867622	329484
17b	(Hex)1 (HexNAc)2 (NeuAc)1 + (Man)3(GlcNAc)2 B	Complex-Biantennary	884.84	2	1771.69	1771.62	0.0704	4	4		1		α2,6	Y		24.5591	23.696	23.4891	25.136	23.6479		4271439	505841	3579174	4043244	2232940	1614888	2153536	1577837	3821131	2214176	5744954	1493582	1599361	3097459	2800875	1406813	2985312	3992425	2132589	1866303	4257058	3421325	6082606	2167318	2985561	3138700	2791590	2380045
18	(Hex)1 (HexNAc)2 (Deoxyhexose)1 (NeuAc)1 + (Man)3(GlcNAc)2	Complex-Biantennary	957.88	2	1917.77	1917.68	0.0925	4	4	1	1	Core	α2,6	Y		30.2327	29.222	29.0509	30.854	29.1387		882315	560673	770602	452165	501751	578863	969877	983561	896857	831353	1381252	867129	1972073	638164	3086415	955646	676200	981531	1091963	599532	1332528	1048599	821671	915090	810462	1013316	858246	403317
19	(Hex)2 (HexNAc)2 + (Man)3(GlcNAc)2	Complex-Biantennary	820.32	2	1642.65	1642.58	0.073	5	4					Y		24.3345	23.266	22.8909	25.372	23.541		400937	130072	433306	867426	496203	401244	540245	396239	1064880	497314	832200	227182	352778	294424	494826	309059	352218	995116	597837	585744	725861	649765	1270332	706980	581085	368365	720351	334458
20	(Hex)2 (HexNAc)2 (Deoxyhexose)1 + (Man)3(GlcNAc)2	Complex-Biantennary	893.36	2	1788.73	1788.64	0.0951	5	4	1		Core		Y		30.1882	28.872	28.5182	31.402	29.2418		1366586	1312829	2363061	1003792	840759	2398955	3404562	1752564	2048486	964440	2634351	1516201	5480536	1138089	2474446	1395004	1473407	2006699	1313394	1296153	1575346	1636133	1749891	1658505	1155911	1311417	1488678	902505
21	(Hex)2 (HexNAc)2 (NeuAc)1 + (Man)3(GlcNAc)2	Complex-Biantennary	965.88	2	1933.77	1933.68	0.0976	5	4		1		α2,6	Y		26.4036	25.582	25.3036	26.952	25.5118		33303884	9553436	21958854	22053160	19490632	26546190	21974800	26592062	38920004	27918182	38028452	7549954	10790432	8909606	17757216	8444484	9990626	25144998	25136620	18315668	22253202	24247244	36971000	20526830	20661460	17427448	15080558	33433256
22a	(Hex)2 (HexNAc)2 (Deoxyhexose)1 (NeuAc)1 + (Man)3(GlcNAc)2 A	Complex-Biantennary	1038.9	2	2079.81	2079.73	0.0797	5	4	1	1	Core	α2,6	Y		32.1091	31	30.8427	32.704	31.0603		6019829	4453478	7118595	4127069	3354234	5967981	8582171	6523624	9134085	7836597	10811997	4920357	11764789	2766995	6684558	3928706	4288830	6729918	5785158	4331887	6929112	5700700	5937590	4822843	4630937	6892401	4808943	5502709
22b	(Hex)2 (HexNAc)2 (Deoxyhexose)1 (NeuAc)1 + (Man)3(GlcNAc)2 B	Complex-Biantennary	1038.9	2	2079.81	2079.73	0.0797	5	4	1	1	Core	α2,3	Y		40.5245	39.156	38.9791	41.138	39.4903		756631	146195	411728	704400	497783	801802	961439	533313	1723021	1059617	1622755	369991	604723	232503	580033	418209	310951	737490	660011	436097	666313	653722	925166	685452	800063	1081225	701183	745225
23a	(Hex)2 (HexNAc)2 (NeuAc)2 + (Man)3(GlcNAc)2 A	Complex-Biantennary	1111.44	2	2224.89	2224.77	0.1222	5	4		2		α2,6-α2,6	Y		27.8145	27.36	26.9991	27.944	27.0828		133062248	32545558	67509080	70972424	54357416	126891760	130241392	98121656	190217296	193519168	173112624	24750306	60761564	25992474	52293416	59130880	35460108	98243576	69260136	51112152	86295536	106625848	150797664	78394696	76490400	76133328	57788936	165517200
23b	(Hex)2 (HexNAc)2 (NeuAc)2 + (Man)3(GlcNAc)2 B	Complex-Biantennary	1111.44	2	2224.89	2224.77	0.1222	5	4		2		α2,6-α2,3	Y		37.7155	36.562	36.5982	37.754	36.5964		13661916	2484066	7618903	7519549	3768753	8054121	10581460	10886006	27703442	7941978	17241556	714159	10003076	2611169	6471505	3940325	6766648	9556295	8641389	14666779	10443689	7013649	14260699	9853958	8126436	6610477	5387922	9384255
24a	(Hex)2 (HexNAc)2 (Deoxyhexose)1 (NeuAc)2 + (Man)3(GlcNAc)2 A	Complex-Biantennary	1184.46	2	2370.93	2370.83	0.1043	5	4	1	2	Core	α2,6-α2,6	Y		31.7945	30.73	30.5436	31.92	30.5197		1083207	720526	2176537	1411233	814204	527764	1323519	247715	5108264	6820960	2080756	696343	1708156	187356	681338	2404443	855426	900064	3178530	2143007	1186568	3121899	4711199	1907996	1632170	1126173	1288364	3152316
24b	(Hex)2 (HexNAc)2 (Deoxyhexose)1 (NeuAc)2 + (Man)3(GlcNAc)2 B	Complex-Biantennary	1184.46	2	2370.93	2370.83	0.1043	5	4	1	2	Core	α2,6-α2,3	Y		33.9409	32.738	32.8091	34.01	32.7767		13340088	4799021	10476548	6937515	6340852	10161363	11659332	8393686	19082602	15410456	19264430	7131602	23570892	4404406	6908576	5931615	5076243	11753615	9875190	5282603	13112591	14103828	12369399	9686526	8047946	15367038	9818951	8940045
24c	(Hex)2 (HexNAc)2 (Deoxyhexose)1 (NeuAc)2 + (Man)3(GlcNAc)2 C	Complex-Biantennary	1184.46	2	2370.93	2370.83	0.1043	5	4	1	2	Core	α2,3-α2,6	Y		42.9264	41.474	41.6127	42.916	41.6923		1335813	322221	689901	791582	526579	701522	937583	743787	2160336	1129575	1891049	425808	5206427	353618	897957	614054	838937	775276	680820	737954	964920	966014	1082912	964141	780794	1227012	824842	758366
24d	(Hex)2 (HexNAc)2 (Deoxyhexose)1 (NeuAc)2 + (Man)3(GlcNAc)2 D	Complex-Biantennary	1184.46	2	2370.93	2370.83	0.1043	5	4	1	2	Core	α2,3-α2,3	Y		50.3991	48.124	48.2782	49.698	48.5833		1256554	272791	71190	1025431	705572	1034105	1533301	920335	2545643	1801008	2516825	526392	1575724	317260	687508	775647	440840	1020772	1082666	726654	1007678	1123571	1606811	1210638	1224791	1675428	894668	1262038
25	(HexNAc)3 + (Man)3(GlcNAc)2	Complex-Bisecting GlcNAc	759.82	2	1521.65	1521.56	0.0992	3	5					Y		17.05	16.694	16.5527	17.286	16.7221		1461517	420664	1769038	1054055	1209732	723131	2565109	332145	3497901	1632472	5870428	3158138	1066513	103520	293847	864010	409111	3164157	2089248	889845	3028403	2511898	1435660	1228933	442869	2724733	629062	1692026
26	(HexNAc)3 (Deoxyhexose)1 + (Man)3(GlcNAc)2	Complex-Bisecting GlcNAc	832.812	2	1667.64	1667.61	0.0259	3	5	1		Core		Y		18.9391	18.318	18.2045	19.576	18.5344		1169630	472142	1102105	805360	503357	2579965	1983350	1134822	1137282	1930028	3293454	1908217	950754	411962	2215124	1590370	541162	2381477	1729612	844305	2458924	1647218	2101600	1406681	1857173	2836554	2379277	947558
27	(Hex)1 (HexNAc)3 + (Man)3(GlcNAc)2	Complex-Bisecting GlcNAc	840.84	2	1683.69	1683.61	0.0864	4	5					Y		17.6145	17.154	17.1318	17.918	17.329		1629141	453371	1708957	924641	1451729	1125636	1388523	920234	1479223	1277836	2939015	2484803	354405	117178	242018	175992	537133	1515205	1119990	532845	1423168	955570	1208485	748892	1238323	1284982	1588172	997091
28	(Hex)1 (HexNAc)3 (Deoxyhexose)1 + (Man)3(GlcNAc)2	Complex-Bisecting GlcNAc	913.86	2	1829.73	1829.67	0.0685	4	5	1		Core		Y		20.1755	19.438	19.2764	20.914	19.7033		2091789	1098706	2513477	1079765	1517616	2962203	3023329	1724462	1649573	2199170	5746759	2878067	2771836	794063	5841472	2040724	1203481	2424666	1922119	1173675	2230403	1857851	2235921	2467951	2595149	1659819	2595360	1788016
29	(Hex)1 (HexNAc)3 (NeuAc)1 + (Man)3(GlcNAc)2	Complex-Bisecting GlcNAc	986.4	2	1974.81	1974.7	0.111	4	5		1		α2,6	Y		18.5618	18.046	17.9582	18.866	18.1033		1396185	771263	595313	978184	1297788	1266630	1413645	1070413	1796980	1530707	3480767	1742955	369872	264669	224718	479520	503302	2682210	1740497	840440	1834140	1077253	1528389	2253763	1346756	1534424	1589414	1136578
30	(Hex)1 (HexNAc)3 (Deoxyhexose)1 (NeuAc)1 + (Man)3(GlcNAc)2	Complex-Bisecting GlcNAc	1059.42	2	2120.85	2120.76	0.0931	4	5	1	1	Core	α2,6	Y		21.6455	20.87	20.6827	22.136	20.8838		846711	316507	617345	503424	527385	695083	1025056	728944	631866	1031790	2249492	1284798	1726967	391190	531963	435573	385943	1129929	701272	381157	1243644	741751	823173	900495	782105	1262929	1157211	779305
31	(Hex)2 (HexNAc)3 (Deoxyhexose)1 + (Man)3(GlcNAc)2	Complex-Bisecting GlcNAc	994.88	2	1991.77	1991.72	0.0557	5	5	1		Core		Y		21.2036	20.33	20.0836	22.136	20.6313		291240	298586	550152	388650	375766	694799	872254	489892	485735	565733	1350866	518148	874812	195654	382560	227781	240588	573601	479870	358519	493554	430601	554734	603688	523517	754905	525659	595069
32	(Hex)2 (HexNAc)3 (NeuAc)1 + (Man)3(GlcNAc)2	Complex-Bisecting GlcNAc	1067.42	2	2136.85	2136.76	0.0982	5	5		1		α2,6	Y		19.8836	19.25	19.1191	20.246	19.3215		1272405	1246946	1459272	1398348	1332092	1752835	2485989	1203299	1611301	1092514	2384959	1302012	374304	262962	187590	378285	379798	2053626	2607480	1326793	1438638	981109	2236047	1784343	1902100	2008716	1538469	1131559
33	(Hex)2 (HexNAc)3 (Deoxyhexose)1 (NeuAc)1 + (Man)3(GlcNAc)2	Complex-Bisecting GlcNAc	1140.44	2	2282.89	2282.81	0.0803	5	5	1	1	Core	α2,6	Y		23.4536	22.568	22.3336	23.954	22.5372		2275482	2436601	2447231	1885715	1737192	3036891	4318237	2539977	2092639	2685683	6473853	3088237	6657974	1263290	1249121	1077853	1318403	2740337	2699978	2551978	2542829	2092903	2163293	3841919	2238246	3230275	3155204	3224752
34	(Hex)2 (HexNAc)3 (NeuAc)2 + (Man)3(GlcNAc)2	Complex-Bisecting GlcNAc	1212.96	2	2427.93	2427.85	0.0828	5	5		2		α2,6	Y		22.3436	21.492	21.49	22.536	21.3831		166058	1425827	518364	284223	325085	238697	371692	385352	326542	2393944	424039	510893	224625	79474	92110	223122	204611	484449	877670	461011	403154	342489	541119	525725	308585	665738	340000	746709
35	(Hex)2 (HexNAc)3 (Deoxyhexose)1 (NeuAc)2 + (Man)3(GlcNAc)2	Complex-Bisecting GlcNAc	1286.02	2	2574.05	2573.91	0.1449	5	5	1	2	Core	α2,6	Y		25.7155	24.702	24.7036	25.968	24.5995		3066744	3024814	4748534	2304199	2399709	2940121	4408740	3963821	4025244	3141011	6120490	3695563	15259366	1557538	1958759	1732790	1366994	4437614	5528553	2750622	3381111	2159547	3603283	5177887	3083540	5891127	4298490	2137691
36a	(Hex)3 (HexNAc)3 (NeuAc)1 + (Man)3(GlcNAc)2 A	Complex-Triantennary	1148.44	2	2298.89	2298.81	0.0854	6	5		1		α2,6	Y		29.4827	28.416	28.2091	30.106	28.3685		1572648	359684	712277	866047	832342	1258098	938319	992183	1402674	2256521	1972524	176415	333329	329760	402444	419650	684459	675344	864037	352126	538453	1151906	1889487	737303	470041	576666	450683	1945836
36b	(Hex)3 (HexNAc)3 (NeuAc)1 + (Man)3(GlcNAc)2 B	Complex-Triantennary	1148.44	2	2298.89	2298.81	0.0854	6	5		1		α2,3	Y		32.6482	31.46	31.3336	33.256	30.7774		987968	236221	354636	1044957	713995	474893	732213	727648	388256	538715	1944408	88590	107300	164655	333995	124148	205886	532829	516037	372079	790759	603871	763746	384901	285988	305435	315773	863354
37a	(Hex)3 (HexNAc)3 (NeuAc)2 + (Man)3(GlcNAc)2 A	Complex-Triantennary	1294.02	2	2590.05	2589.9	0.15	6	5		2		α2,6-α2,6	Y		31.7427	30.614	30.6309	31.958	30.4831		604828	127997	239564	356757	325426	552002	475491	398967	617140	1275140	557326	107408	209913	139675	212549	307415	315720	465119	310133	145517	527659	635695	976693	399445	393874	512805	322015	607305
37b	(Hex)3 (HexNAc)3 (NeuAc)2 + (Man)3(GlcNAc)2 B	Complex-Triantennary	1294.02	2	2590.05	2589.9	0.15	6	5		2		α2,6-α2,3	Y		34.9536	33.82	33.8318	34.996	33.7097		1993870	835698	1358623	1468119	1529895	1414687	1491107	2493266	852227	2197302	3827636	365950	619975	550889	1094878	593046	614072	2968051	1549179	894663	2999139	2872871	3044226	1514748	1592343	1705315	1339477	2024253
37c	(Hex)3 (HexNAc)3 (NeuAc)2 + (Man)3(GlcNAc)2 C	Complex-Triantennary	1294.02	2	2590.05	2589.9	0.15	6	5		2		α2,3-α2,3	Y		38.5	37.072	37.2291	38.504	37.1833		340832	97777	140509	227277	139435	156625	152220	251393	479668	373913	228369	50640	103684	53277	107467	53043	402107	237357	200106	214240	254859	206121	429636	234891	107908	145493	134574	312654
37d	(Hex)3 (HexNAc)3 (NeuAc)2 + (Man)3(GlcNAc)2 D	Complex-Triantennary	1294.02	2	2590.05	2589.9	0.15	6	5		2		α2,3-α2,3	Y		40.8082	39.506	39.4745	40.71	39.5472		2872408	595175	1645222	1849679	1179297	1477175	1540445	3145271	2400446	1255765	3776374	117818	1087936	659798	1442145	643383	2184299	2893949	1725276	2211613	3024478	1853080	3410603	2101308	1597843	1470396	1134684	1960628
38a	(Hex)3 (HexNAc)3 (Deoxyhexose)1 (NeuAc)2 + (Man)3(GlcNAc)2 A	Complex-Triantennary	1367.06	2	2736.13	2735.96	0.1721	6	5	1	2	Antenna	α2,6-α2,6	Y		32.5973	31.35	31.4064	32.67	31.2587		289353	422713	633412	473214	412784	229216	301067	159592	449808	2397981	780619	496394	675793	106555	157363	484780	184105	240065	1060512	272261	223083	1462838	1483145	663419	462185	350487	433108	981266
38b	(Hex)3 (HexNAc)3 (Deoxyhexose)1 (NeuAc)2 + (Man)3(GlcNAc)2 B	Complex-Triantennary	1367.06	2	2736.13	2735.96	0.1721	6	5	1	2	Antenna	α2,6-α2,3	Y		34.6464	33.514	33.5164	34.642	33.3669		357985	403807	1053323	674421	392509	132775	308731	35102	408647	1596957	771632	216824	278230	57057	139674	290181	293215	218337	1136243	434282	326060	1224190	1857322	568571	495850	167383	367022	1073661
39a	(Hex)3 (HexNAc)3 (NeuAc)3 + (Man)3(GlcNAc)2 A	Complex-Triantennary	1439.56	2	2881.13	2881	0.1346	6	5		3		α2,6-α2,6-α2,6	Y		38.1209	36.874	36.8227	37.8	36.7603		5732107	2834126	5255653	3042426	3549905	6060293	6490078	7479089	5706613	11106717	8944147	1867829	2433087	1065287	2912439	3962596	1478947	8469315	4987635	2146619	8555755	9329046	8699019	4903818	5044128	7480935	3968375	8989694
39b	(Hex)3 (HexNAc)3 (NeuAc)3 + (Man)3(GlcNAc)2 B	Complex-Triantennary	1439.56	2	2881.13	2881	0.1346	6	5		3		α2,6-α2,6-α2,3	Y		42.1164	40.922	40.8127	42.06	40.6759		11264223	2979325	7320376	6953183	5342226	8448917	11040781	18978824	12796868	5987631	17976270	757999	5290367	2298220	7105092	3206820	4480096	16593877	6495117	6682843	17840692	8719884	12024979	9047630	8728196	11835546	6631329	8599664
39c	(Hex)3 (HexNAc)3 (NeuAc)3 + (Man)3(GlcNAc)2 C	Complex-Triantennary	1439.56	2	2881.13	2881	0.1346	6	5		3		α2,6-α2,3-α2,3	Y		47.47	45.61	45.9418	46.948	45.7695		1035107	323304	909818	1153205	527902	1245380	1172424	1811241	3417384	1030403	1734490	75021	1747449	516497	833458	615138	1252551	2816912	1112815	1419714	2249561	863860	2673996	1445037	1446979	1065234	800504	1019937
39d	(Hex)3 (HexNAc)3 (NeuAc)3 + (Man)3(GlcNAc)2 D	Complex-Triantennary	1439.56	2	2881.13	2881	0.1346	6	5		3		α2,3-α2,3-α2,3	Y		51.2645	49.36	49.5818	50.848	46.3808		1044129	215194	810050	627870	476662	389968	804150	1757153	1620134	342507	1790685	44059	872514	187208	697255	333573	925893	1534973	734416	1658538	1563256	739811	1084417	1127269	798140	717772	524772	595783
40a	(Hex)3 (HexNAc)3 (Deoxyhexose)1 (NeuAc)3 + (Man)3(GlcNAc)2 A	Complex-Triantennary	1008	3	3027.02	3027.06	-0.036	6	5	1	3	Antenna	α2,6-α2,6-α2,6	Y		36.5991	35.408	35.4209	36.07	35.3315		4149034	4970076	10870001	5590702	3669623	2306342	5465253	551395	8155430	16864444	7861540	3381276	3628079	429235	1797497	6490229	1591719	1509493	9161697	3316884	2786295	10583331	15365805	5865003	4731528	1945173	3241805	13189596
40b	(Hex)3 (HexNAc)3 (Deoxyhexose)1 (NeuAc)3 + (Man)3(GlcNAc)2 B	Complex-Triantennary	1008	3	3027.02	3027.06	-0.036	6	5	1	3	Antenna	α2,6-α2,6-α2,3	Y		41.1445	40.796	40.1109	41.068	40.6169		239527	398916	797560	570794	229882	81378	218685	65043	1134010	828706	515362	294131	364624	49097	165944	606679	108626	134379	1116734	339125	165613	1304593	1420662	627589	453305	175781	325652	461643
40c	(Hex)3 (HexNAc)3 (Deoxyhexose)1 (NeuAc)3 + (Man)3(GlcNAc)2 C	Complex-Triantennary	1008	3	3027.02	3027.06	-0.036	6	5	1	3	Antenna	α2,6-α2,3-α2,3	Y		43.3464	44.794	41.8282	43.118	43.589		491948	246654	421896	235464	256369	225445	281806	245230	352702	674068	797732	107769	419843	106793	521844	415416	96637	269756	317999	123740	755422	897143	738096	312375	321895	907388	458669	458976
40d	(Hex)3 (HexNAc)3 (Deoxyhexose)1 (NeuAc)3 + (Man)3(GlcNAc)2 D	Complex-Triantennary	1008	3	3027.02	3027.06	-0.036	6	5	1	3	Antenna	α2,3-α2,3-α2,3	Y		46.7082	46.2	45.1009	45.842	46.4769		1147862	510973	1145103	799002	518504	467077	599524	510001	1358967	746714	1644076	41274	177756	21231	95254	51355	557935	798068	1057570	914998	1543082	881296	1570745	970043	953446	1331200	861931	985042
41a	(Hex)4 (HexNAc)4 (NeuAc)4 + (Man)3(GlcNAc)2 A	Complex-Tetraantennary	1178.08	3	3537.27	3537.23	0.0412	7	6		4		Unassigned	Y		46.9527	47.58	47.55	48.4	47.1859		278194	107043	240004	203131	222064	285743	248974	387566	406276	194647	301796	76209	147591	52902	175218	203611	269853	826489	315337	77103	750488	440343	750759	238152	231920	720587	350687	382583
41b	(Hex)4 (HexNAc)4 (NeuAc)4 + (Man)3(GlcNAc)2 B	Complex-Tetraantennary	1178.08	3	3537.27	3537.23	0.0412	7	6		4		Unassigned	Y		51.5873	50.942	51.0255	51.67	50.2351		1249946	329451	1036020	1001006	748689	238964	319933	330657	761462	490014	354347	81246	1109496	210095	895995	582439	1508808	3525986	1081239	566329	2988223	1413189	2265158	1255390	1348086	2583957	1164589	756129
41c	(Hex)4 (HexNAc)4 (NeuAc)4 + (Man)3(GlcNAc)2 C	Complex-Tetraantennary	1178.08	3	3537.27	3537.23	0.0412	7	6		4		Unassigned	Y		55.0918	54.19	55.2	55.02	54.12		1249946	225384	888602	856357	427914	1108058	1149908	1445581	2796146	550840	1452359	56557	1076257	180895	669277	432071	2043223	2494896	742729	821802	2011212	890554	1579801	1044864	1118549	1358389	732365	369813
																						296983893	99354761	204170243	184672149	146349272	272002149	292078773	244097497	404101530	376853385	430897771	109012002	224992530	78010220	180192803	142460623	110742174	271435532	218817956	159382026	271668589	264877664	355181274	213812170	205073053	232113555	177995613	324782516
	A,B,C,D = Isomers
[truncated: 124 more columns]

## Sheet: Table S3
Supplementary Table S3 - Quantitation of the N-glycan classes and structural features
	Relative abundance (Escherichia coli-infected patients)											Relative abundance (Pseudomonas aeruginosa-infected patients)					Relative abundance (Staphylococcus aureus-infected patients)											Relative abundance (Streptococcus viridans-infected patients)					Relative abundance (healthy female donors)
Glycan class/feature	1	2	3	4	5	6	7	8	9	10	11	12	13	14	15	16	17	18	19	20	21	22	23	24	25	26	27	28	29	30	31	32	1	2	3	4	5	6	7	8	9	10	11	12	13	14	15	16	17
Oligomannose	0.0350744	0.0470847	0.0406461	0.0405862	0.0358716	0.0331173	0.0472794	0.033678	0.0321987	0.0281278	0.0347764	0.049801	0.0160855	0.032834	0.0229628	0.0288457	0.0331453	0.0286195	0.0354402	0.0457709	0.0346651	0.0368717	0.0303576	0.0369853	0.0414128	0.0354993	0.0377876	0.047484	0.0404708	0.0461179	0.0461829	0.0441687	0.0493885	0.0594368	0.041192	0.0399901	0.0342927	0.0356284	0.0670314	0.063072	0.0768118	0.0411052	0.0437456	0.0560113	0.0416868	0.0535339	0.0441679	0.0319214	0.0604864
Hybrid	0.00688919	0.0115236	0.0143915	0.0151579	0.0133051	0.0160473	0.0157476	0.0214691	0.0126438	0.0135109	0.0137124	0.0189319	0.00598522	0.0108062	0.00687486	0.0107959	0.0104546	0.0117814	0.0129569	0.0249361	0.0124955	0.0118034	0.0117338	0.0139566	0.0122316	0.0183725	0.0163661	0.0140722	0.0132126	0.0131981	0.00852458	0.0136911	0.0179332	0.0173607	0.0158456	0.0150264	0.0133053	0.0133371	0.0189695	0.0157499	0.0201641	0.0119261	0.013766	0.0133837	0.0145544	0.0166934	0.0132129	0.0148666	0.0200673
Complex - Monoantennary	0.0109083	0.00690223	0.0113464	0.0175496	0.0109579	0.0115826	0.00702387	0.00711888	0.0127157	0.0207192	0.00782811	0.0112457	0.00785725	0.027488	0.0107398	0.00761354	0.0220676	0.0191753	0.0119818	0.0138875	0.016818	0.0183978	0.0209322	0.0135394	0.0163297	0.0112662	0.0119434	0.00659776	0.00311307	0.00673144	0.00561793	0.00684107	0.00601387	0.0105815	0.00692418	0.00626629	0.00502412	0.0078746	0.0082571	0.00658778	0.00716798	0.00620619	0.00917605	0.00688895	0.0139069	0.00837474	0.00851351	0.00645421	0.00854285
Complex - Biantennary	0.770119	0.65081	0.669805	0.712271	0.706363	0.775397	0.732786	0.707258	0.783474	0.75139	0.717259	0.635876	0.741999	0.76709	0.776402	0.748888	0.696946	0.679616	0.683787	0.695333	0.676985	0.703116	0.710444	0.681174	0.701324	0.679771	0.690333	0.744785	0.751301	0.748473	0.764521	0.745943	0.750888	0.690274	0.747505	0.748859	0.754705	0.737025	0.67857	0.691896	0.726389	0.719587	0.742323	0.718525	0.756019	0.730769	0.769723	0.657095	0.701863
Complex - Triantennary	0.114901	0.156587	0.164902	0.140428	0.137321	0.0916179	0.109602	0.162236	0.102798	0.13128	0.127926	0.0751238	0.0815577	0.0863378	0.1	0.130545	0.138847	0.148683	0.147819	0.134891	0.162493	0.163583	0.161699	0.144535	0.135969	0.132233	0.119724	0.135689	0.152493	0.116116	0.139083	0.13952	0.0749006	0.124483	0.111592	0.10511	0.119408	0.134271	0.11062	0.134871	0.0967671	0.133531	0.110295	0.113699	0.115067	0.0937314	0.0756777	0.201071	0.0972151
Complex - Tetraantennary	0.00935433	0.00666176	0.0106021	0.0111576	0.00955705	0.00600277	0.00588477	0.00886451	0.00980913	0.00327847	0.00489328	0.0019632	0.0103708	0.00569018	0.00965904	0.00855058	0.0345115	0.0252265	0.00977664	0.00919322	0.0211652	0.0103598	0.0129391	0.0118721	0.013159	0.020089	0.0126275	0.00464472	0.00407218	0.00722519	0.0107986	0.00942728	0.00970385	0.0116627	0.0150289	0.0095408	0.00744844	0.0140622	0.00970473	0.0166011	0.00720759	0.0177534	0.0105739	0.0147622	0.00903275	0.0119538	0.00184996	0.0218462	0.00867155
Complex - Bisecting GlcNAc	0.0527534	0.120431	0.0883076	0.0628496	0.0866246	0.0662347	0.0816763	0.0593753	0.0463603	0.0516935	0.0936049	0.207058	0.136144	0.0697537	0.0733619	0.0647619	0.0640273	0.0868982	0.0982382	0.0759884	0.0753785	0.055868	0.0518938	0.0979377	0.0795734	0.10277	0.111218	0.0467277	0.0353371	0.0621374	0.0252727	0.0404089	0.0911716	0.0862009	0.0619123	0.0752078	0.0658158	0.0578023	0.106847	0.071222	0.0654921	0.0698906	0.0701205	0.0767294	0.0497337	0.0849436	0.0868545	0.066746	0.103154
Total sialylation	0.875007	0.839008	0.852154	0.878052	0.857747	0.831189	0.836514	0.875251	0.908925	0.906661	0.835602	0.664658	0.790982	0.83671	0.700169	0.804518	0.858553	0.846236	0.830232	0.862686	0.798134	0.869122	0.904004	0.864696	0.845232	0.813073	0.792891	0.899989	0.857495	0.861446	0.915746	0.893431	0.742243	0.83211	0.871193	0.837849	0.877662	0.875561	0.787892	0.840025	0.809012	0.861245	0.842682	0.805118	0.873664	0.815983	0.81626	0.888948	0.793143
α2,6-sialylation	0.689217	0.680707	0.66592	0.68887	0.689603	0.694908	0.679312	0.654886	0.704388	0.78879	0.64982	0.557758	0.547923	0.661719	0.533023	0.664475	0.601102	0.623974	0.650639	0.61923	0.562699	0.720223	0.689295	0.660631	0.654958	0.593186	0.606613	0.773205	0.683875	0.704179	0.722851	0.726071	0.599318	0.646418	0.676286	0.667045	0.703219	0.668912	0.593352	0.628186	0.653984	0.645776	0.651122	0.61779	0.681664	0.630623	0.653964	0.620583	0.631697
α2,6- and α2,3- sialylation	0.147215	0.128761	0.150105	0.142435	0.129245	0.112005	0.129047	0.178831	0.168047	0.0976429	0.148574	0.0925519	0.211122	0.140337	0.133962	0.113809	0.176329	0.166104	0.14133	0.191877	0.179843	0.139287	0.143334	0.159114	0.146259	0.168285	0.145815	0.100747	0.140904	0.127519	0.152188	0.13247	0.112859	0.131475	0.146737	0.129974	0.136214	0.156479	0.146308	0.16257	0.119596	0.163195	0.14608	0.142379	0.148069	0.143226	0.134665	0.166233	0.124868
α2,3-sialylation	0.0292206	0.0228785	0.025527	0.0355886	0.0293417	0.0182736	0.0222696	0.032669	0.0266811	0.0169502	0.0323156	0.0123851	0.0215661	0.0289632	0.0235249	0.0176827	0.0466106	0.0309312	0.0284863	0.0423861	0.0344274	0.0315554	0.0261324	0.0330778	0.0308561	0.031514	0.0278359	0.0213924	0.0286436	0.0225232	0.0299093	0.025463	0.0203626	0.0425544	0.0331411	0.0312895	0.0307805	0.0361086	0.0385273	0.0326683	0.0282238	0.0345203	0.0349067	0.030187	0.0348983	0.0301797	0.0257822	0.0802855	0.0279061
Total fucosylation	0.200775	0.339639	0.300612	0.213368	0.233621	0.231626	0.240681	0.189643	0.185551	0.225979	0.25691	0.473183	0.51613	0.277972	0.410965	0.336465	0.252747	0.224218	0.316804	0.231017	0.282225	0.254229	0.207673	0.261178	0.249449	0.310274	0.333335	0.173758	0.268842	0.271964	0.151322	0.203056	0.372983	0.239243	0.208774	0.244553	0.221817	0.186167	0.273974	0.188635	0.24203	0.208614	0.240017	0.237364	0.198657	0.254803	0.253835	0.210311	0.290836
Core (α1,6) fucosylation	0.178297	0.269656	0.227529	0.168188	0.196178	0.218971	0.216115	0.183226	0.156203	0.164658	0.2282	0.431557	0.491488	0.268102	0.394995	0.277932	0.227172	0.212539	0.253506	0.197128	0.260877	0.192489	0.144506	0.219053	0.213275	0.289261	0.301378	0.120953	0.199058	0.214052	0.109665	0.149103	0.353646	0.209624	0.187233	0.222647	0.192998	0.161093	0.256096	0.175286	0.218329	0.191682	0.219003	0.218949	0.235178	0.172697	0.237377	0.177844	0.255778
Antenna fucosylation	0.0224784	0.0699829	0.0730826	0.0451806	0.0374424	0.0126552	0.0245655	0.00641696	0.029348	0.0613206	0.0287097	0.0416254	0.0246423	0.00987009	0.0159694	0.0585329	0.0255751	0.011679	0.0632981	0.033889	0.0213479	0.0617394	0.0631671	0.0421258	0.0361735	0.021013	0.0319569	0.0528051	0.0697837	0.0579124	0.0416569	0.0539533	0.0193367	0.0296187	0.0215408	0.0219065	0.028819	0.0250738	0.0178781	0.0133491	0.0237007	0.0169322	0.0210141	0.0184149	0.0196252	0.02596	0.0164584	0.032467	0.0350574
	Relative abundance
Glycan class/feature	E. coli		P. aeruginosa		S. aureus		S. viridans		Healthy donors		All individuals		f value	p value	-LOG10(p)	FDR	Fisher's LSD	Significance
	Mean	SD	Mean	SD	Mean	SD	Mean	SD	Mean	SD	Mean	SD
Oligomannose	0.037131	0.00609212	0.0301058	0.0126937	0.0360505	0.0047589	0.0448849	0.00273666	0.0502534	0.0113745	0.044223	0.0118884	9.8781	2.5217e-06	5.5983	6.3041e-06	H - EC; H - PA; H - SA; SV - PA	****
Hybrid	0.0140362	0.00351927	0.0106788	0.00511476	0.0142808	0.00421166	0.0125397	0.00227387	0.0152806	0.00245865	0.0144158	0.00332661	2.9763	0.025381	1.5955	0.029286	H - PA; SA - PA	*
Complex-Monoantennary	0.0113321	0.00444169	0.0129889	0.00826965	0.0160308	0.0037851	0.00578026	0.00156833	0.0079045	0.0015929	0.009903	0.00454225	16.581	1.8841e-09	8.7249	1.413e-08	EC - H; SA - EC; EC - SV; PA - H; SA - H; PA - SV; SA - SV	****
Complex-Biantennary	0.725176	0.0426455	0.734051	0.0565835	0.690803	0.0113415	0.751005	0.00796069	0.731125	0.0263698	0.725562	0.0331776	5.0644	0.0012754	2.8943	0.0015943	EC - SA; H - SA; PA - SA; SV - SA	***
Complex-Triantennary	0.130873	0.0244565	0.0947128	0.0220159	0.144589	0.0140482	0.13658	0.0131118	0.110248	0.022892	0.119524	0.0258319	8.7737	9.6442e-06	5.0157	2.0666e-05	EC - H; EC - PA; SA - H; SV - H; SA - PA; SV - PA	****
Complex-Tetraantennary	0.00782415	0.00258609	0.00724675	0.00345027	0.0164472	0.00794816	0.00723359	0.00292481	0.00986905	0.00480867	0.0102011	0.0056599	5.8007	0.00046133	3.336	0.000692	SA - EC; SA - H; SA - PA; SA - SV	***
Complex-Bisecting GlcNAc	0.0736283	0.0225237	0.110216	0.0614658	0.0817992	0.0195562	0.0419768	0.0137349	0.0753191	0.0164145	0.0761706	0.0259374	5.6988	0.0005303	3.2755	0.00072314	PA - EC; EC - SV; PA - H; H - SV; PA - SA; PA - SV; SA - SV	***
Total sialylation	0.863283	0.0277854	0.759407	0.0733046	0.844078	0.0333005	0.885621	0.0252511	0.828393	0.0315287	0.8354	0.043656	10.801	8.528e-07	6.0692	2.5584e-06	EC - H; EC - PA; H - PA; SV - H; SA - PA; SV - PA; SV - SA	****
α2,6-sialylation	0.689675	0.0369043	0.59298	0.0646185	0.634777	0.0456194	0.722036	0.0332053	0.646172	0.0229342	0.652743	0.0443419	13.567	3.9919e-08	7.3988	1.497e-07	EC - H; EC - PA; EC - SA; H - PA; SV - H; SA - PA; SV - PA; SV - SA	****
α2,6- and α2,3- sialylation	0.139264	0.0233708	0.138356	0.0447736	0.15978	0.0179667	0.130766	0.019211	0.141804	0.0139602	0.143175	0.0206159	2.6825	0.038942	1.4096	0.038942	SA - EC; SA - H; SA - PA; SA - SV	*
α2,3-sialylation	0.0265196	0.00600681	0.0208244	0.00622846	0.0330739	0.00618633	0.0255863	0.00370886	0.0305482	0.00943268	0.0292812	0.00850661	2.7809	0.033742	1.4718	0.036152	H - PA; SA - PA	*	* p < 0.05
Total fucosylation	0.238037	0.0467989	0.402943	0.0972708	0.265741	0.0403987	0.213788	0.0548521	0.248419	0.0360414	0.257937	0.0610507	14.816	1.0888e-08	7.9631	5.444e-08	PA - EC; PA - H; PA - SA; PA - SV; SA - SV	****	** p < 0.01
Core (α1,6) fucosylation	0.200656	0.034592	0.372815	0.0974597	0.228289	0.0453757	0.158566	0.0464056	0.225385	0.0356462	0.227681	0.0615159	17.794	5.9264e-10	9.2272	8.8896e-09	PA - EC; PA - H; H - SV; PA - SA; PA - SV; SA - SV	****	*** p < 0.001
Antenna fucosylation	0.0373803	0.0225114	0.030128	0.0198744	0.0374513	0.018222	0.0552223	0.0101334	0.0230337	0.00833515	0.0302565	0.0166036	7.9577	2.6841e-05	4.5712	5.0326e-05	EC - H; SV - EC; SA - H; SV - H; SV - PA; SV - SA	****	**** p < 0.0001
[truncated: 22 more columns]
